# Supplementary material for: The Influence of Social Crowding on Consumers’ Preference for Green Products
Source: Front Psychol. 2022 Apr 25;13:832869. doi: 10.3389/fpsyg.2022.832869 (PMC9084316; doi:10.3389/fpsyg.2022.832869)
Supplement: Supplementary file 1 [file Data_Sheet_1.xls]

## Sheet: The datas of study 1
age	gender	group	prefer	PCE	EC	Mood	crowd
22	1	1	6	3.2	5.4	4.5	7
33	1	1	4	3.9	3.5	3.2	5
25	1	1	5	4.6	3.2	4.7	5
21	0	1	4	3.9	4.6	5.1	4
30	0	1	5	5.1	4.1	4.9	3
28	0	1	4	4.3	3.6	3.5	5
22	0	1	5	4.8	4.7	4.3	4
24	1	1	5	5.1	3.8	2.5	6
31	0	1	4	4.2	3.2	3.6	5
23	1	1	6	3.5	5.4	4.9	7
25	0	1	5	5.1	3.2	3.6	4
29	1	1	5	4.9	4.3	4.1	6
22	0	1	4	4.2	5.3	5.4	5
21	0	1	6	3.6	4.3	4.9	7
33	1	1	4	4.4	3.5	3.5	5
22	1	1	3	2.9	5.6	4.1	7
24	1	1	6	3.2	4.4	4.2	6
36	0	1	4	4.3	3.8	3.7	5
24	1	1	6	3.6	3.2	4.2	6
22	0	1	4	4.6	4.6	4.3	5
19	1	1	5	5.3	5.3	3.6	4
21	0	1	4	4.2	4.1	4.5	7
29	1	1	4	4.3	3.4	3.5	5
22	1	1	4	3.9	3.7	4.2	6
21	1	1	3	3.8	5.2	3.6	5
30	0	1	4	4.7	4.7	4.3	5
22	0	1	5	5.1	3.9	2.5	4
25	0	1	5	4.3	4.2	4.1	4
22	0	1	5	5.2	3.1	4.3	5
35	1	1	4	3.5	4.9	3.2	6
24	1	1	6	4.2	2.8	4.5	7
21	1	1	3	3.8	3.5	4.9	5
22	0	1	7	2.9	4.2	3.7	4
22	0	1	7	4.3	3.1	4.2	5
25	1	1	5	4.2	5.3	4.1	5
31	1	1	4	4	4.7	3.9	6
26	0	1	6	3.9	3.4	2.5	7
20	1	1	4	4.3	3.8	4.3	4
21	0	1	4	4.6	5.2	5.1	4
28	1	1	5	5.2	4.3	4.6	4
20	0	1	5	3.9	3.5	3.7	5
34	0	1	4	4.5	3.1	4.2	6
22	1	1	5	4.2	5.3	4.6	4
25	1	1	5	5.5	4.7	4.3	5
36	0	1	5	5.6	4.3	3.6	4
22	1	1	6	4.2	5.4	3.4	5
21	0	1	5	4.5	5.1	4.2	6
29	1	1	7	4.1	3.6	4.5	4
22	0	1	4	5.3	3.2	3.9	4
22	1	1	5	5.9	4.7	4.3	6
31	1	1	5	4.8	4.9	4.7	4
24	0	1	4	4.5	5.1	3.9	4
22	0	1	5	4.2	5.3	4.3	4
26	1	1	4	3.9	3.5	4.1	4
20	1	1	5	3.8	3.2	4.6	4
23	0	1	5	4.5	5.4	3.2	5
33	1	1	6	4.2	4.1	2.9	6
22	0	-1	4	3.9	4.2	4.3	2
20	1	-1	3	3.8	5.3	2.5	3
25	0	-1	4	4.2	3.5	4.9	2
22	1	-1	4	4.3	3.9	4.3	3
35	0	-1	5	4.5	4.2	3.4	5
22	1	-1	5	5.2	3.4	3.9	4
21	1	-1	4	4.3	4.1	3.1	4
29	1	-1	5	4.9	5.2	4.5	3
22	0	-1	3	3.6	3.2	4.2	2
21	0	-1	4	4.2	4.3	3.9	3
24	1	-1	5	3.8	4.8	4.5	1
25	0	-1	4	4.6	3.4	3.1	3
25	1	-1	3	3.6	3.2	4.6	2
30	0	-1	5	5.2	5.1	4.3	3
33	1	-1	5	4.9	4.6	3.9	4
28	0	-1	4	4.4	4.3	4.2	3
32	0	-1	5	4.2	5.7	2.9	3
24	1	-1	5	3.9	4.3	4.5	2
35	1	-1	3	4.1	4.7	5.2	2
23	0	-1	4	3.8	5.3	3.9	3
29	1	-1	5	5.4	4.2	4.2	4
29	0	-1	4	4.8	4.1	3.6	2
31	1	-1	5	4.2	5.3	5.3	3
22	0	-1	5	5.1	3.2	2.9	2
28	1	-1	3	3.7	4.5	4.2	1
35	1	-1	5	3.9	3.4	4.1	3
25	0	-1	5	4.2	5.4	3.4	4
27	1	-1	6	5	5.1	3.2	2
23	0	-1	4	3.6	4.3	2.9	3
31	0	-1	4	3.2	4.3	4.3	4
27	1	-1	5	5.3	5.2	3.4	2
22	1	-1	5	4.3	3.9	4.1	3
35	0	-1	4	5.2	3.2	4.6	1
27	1	-1	2	4.9	4.5	3.4	2
28	0	-1	3	5.1	4.1	4.7	3
30	1	-1	5	4.3	5.4	3.9	2
21	0	-1	2	5.2	3.9	4.3	4
22	1	-1	4	3.9	4.2	4.5	3
26	1	-1	5	4.5	3.6	3.9	2
24	1	-1	5	3.3	4.1	3.8	2
26	0	-1	4	4.5	5.4	4.2	3
35	1	-1	2	4.9	3.4	2.9	1
26	0	-1	6	5.2	4.7	4.5	2
22	1	-1	5	3.9	4.5	3.6	3
27	0	-1	3	5.4	3.6	4.2	4
33	1	-1	5	4.4	4.3	5.4	4
23	1	-1	5	4.3	3.9	5.1	1
25	0	-1	2	5.1	4.3	4.2	3
30	1	-1	5	5.6	4.5	3.9	4
30	0	-1	4	4.5	3.8	3.8	2
26	0	-1	3	4.2	4.2	4.5	3
23	1	-1	4	4.9	4.1	2.6	1
27	1	-1	4	3.8	3.6	5.3	3
25	0	-1	3	4.2	5.4	4.5	2
24	1	0	4	3.5	4.3	4.2	2
27	0	0	4	4.2	4.7	3.4	3
22	1	0	6	4.1	4.5	4.9	4
24	0	0	3	3.4	3.6	4.1	2
22	1	0	5	5.1	3.9	3.5	3
21	1	0	4	3.9	4.2	3.5	1
20	0	0	4	5.6	4.6	4.5	2
25	1	0	3	5.1	5.3	2.9	2
24	0	0	5	4.3	2.3	3.8	4
23	0	0	4	4.6	4.5	4.3	3
33	1	0	5	5	5.6	4.5	2
20	1	0	4	3.5	4.5	3.9	1
26	1	0	5	4.3	3.6	4.5	2
27	0	0	4	4.6	5.1	3.2	3
23	1	0	5	3.2	3.2	4.6	4
25	0	0	5	5.7	4.5	3.1	2
21	0	0	4	4.6	5.6	3.2	3
24	1	0	6	3.6	4.7	4.1	1
35	1	0	5	5.1	4.4	3.9	2
20	0	0	3	3.9	3.2	2.5	3
22	1	0	6	5.2	4.5	3.5	4
23	0	0	5	5.6	4.5	3.8	3
30	1	0	3	4.7	5.5	4.3	2
32	0	0	4	4.3	3.7	4.3	2
25	1	0	4	2.8	4.1	3.5	3
26	1	0	5	3.2	4.6	3.4	1
30	0	0	3	4.6	3.9	4.5	2
29	0	0	4	4.3	5.1	3.6	3
24	0	0	4	4.2	4.5	3.5	3
26	1	0	3	5.1	4.3	2.9	4
31	0	0	4	3.9	3.9	4.3	3
22	1	0	5	4.5	5.2	4.6	2
25	0	0	4	3.2	4.5	3.2	3
30	0	0	4	4.5	4.3	2.9	1
24	0	0	6	4.6	3.5	4.1	2
23	1	0	5	4.1	4.2	4.7	3
26	1	0	4	5.6	3.4	3.9	4
20	0	0	4	3.6	4.6	3.5	3
33	0	0	3	4.5	4.3	2.9	2
25	1	0	4	2.9	2.9	3.2	3
26	1	0	5	3.5	3.7	3.3	2
27	1	0	5	4.5	4.2	5.4	3
34	0	0	4	4.5	4.7	4.6	4
22	1	0	3	5.1	5.6	3.5	3
27	0	0	3	4.7	2.3	4.1	2
20	1	0	4	4.5	4.3	3.6	1
31	0	0	4	3.5	3.6	2.5	2
25	1	0	4	3.7	5.2	4.8	3
26	0	0	5	4.3	4.8	4.5	2
22	0	0	4	5.6	4.1	3.9	3
20	1	0	4	3.8	3.9	3.2	3
33	1	0	3	3.2	2.3	4.5	2
23	0	0	4	5.6	3.6	4.3	2
27	0	0	4	4.1	4.5	3.8	3
25	1	0	5	4.2	4.6	2.5	4
35	0	0	4	4.5	3.6	4.3	3
