# Supplementary material for: The Influence of Social Crowding on Consumers’ Preference for Green Products
Source: Front Psychol. 2022 Apr 25;13:832869. doi: 10.3389/fpsyg.2022.832869 (PMC9084316; doi:10.3389/fpsyg.2022.832869)
Supplement: Supplementary file 2 [file Data_Sheet_2.xls]

## Sheet: The datas of study 2
age	gender	group	prefer	safe	PCE	EC	Mood	crowd
22	1	1	6	5	4.5	4.6	4.3	7
33	1	1	4	4	3.2	3.5	4.2	5
25	1	1	5	4	4.1	4.3	4.4	5
21	0	1	4	4	3.9	4.6	5.1	4
30	0	1	5	4	3.4	4.1	4.9	3
28	0	1	4	3	4.3	4.5	3.3	5
22	0	1	5	4	3.2	4.7	4.3	4
24	1	1	5	4	4.3	3.8	3.1	6
31	0	1	4	4	5.6	3.2	3.6	5
23	1	1	6	6	4.2	5.4	4.3	7
25	0	1	5	5	5.1	3.4	3.6	4
29	1	1	5	5	4.9	4.3	4	6
22	0	1	4	3	5.6	5.3	2.7	5
21	0	1	6	5	3.6	4.3	4.9	7
33	1	1	4	3	4.4	3.1	3.5	5
22	1	1	3	3	4.5	3.2	4.5	7
24	1	1	6	4	3.6	4.4	4.2	6
20	0	1	4	4	4.6	3.5	5.1	5
24	1	1	6	5	3.2	3.2	4.2	6
22	0	1	4	4	4.6	4.6	4.3	5
19	1	1	5	5	5.3	5.1	3.3	4
21	0	1	4	3	4.2	4.1	4.5	7
29	1	1	4	3	4.3	2.1	3	5
22	1	1	4	4	4	3.5	6	6
21	1	1	5	4	3.8	3.6	3.6	5
30	0	1	4	4	4.7	4.7	4.3	5
22	0	1	5	5	5.1	3.9	3.1	4
25	0	1	6	6	4.3	4.2	3.5	4
22	0	1	5	5	4.6	3.1	4.3	5
21	1	1	4	4	3.5	4.9	3.2	6
24	1	1	6	5	4.2	2.8	4.2	7
21	1	1	4	4	3.8	3.5	4.6	5
22	0	1	7	6	4.1	4.2	3.7	4
22	0	1	7	6	4.3	3.1	4.2	5
25	1	1	5	4	4.2	5.3	3.5	5
31	1	1	4	3	3.7	4.7	3.9	6
26	0	1	6	5	3.9	3.4	2.5	7
20	1	1	4	3	4.3	3.8	4.6	4
21	0	1	4	4	3.2	5.2	3.5	4
28	1	1	5	4	5.2	4.3	3.2	4
20	0	1	5	5	3.9	3.5	3.3	5
23	0	1	4	4	4.5	3.1	4.2	6
22	1	1	5	4	4.2	5.3	4.5	4
25	1	1	7	6	3.4	4.7	3.7	5
22	0	1	5	5	4.5	4.3	4.5	4
22	1	1	6	5	3.9	5.4	4.4	5
21	0	1	5	5	4.5	5.1	4.2	6
29	1	1	7	6	4.6	3.6	3.1	4
22	0	1	4	4	3.8	3.2	4	4
22	1	1	5	5	5.9	4.7	4.3	6
24	1	1	5	4	4.3	4.9	4.5	4
24	0	1	4	3	3.1	5.1	4.2	4
22	0	1	5	4	4.7	5.3	3.7	5
26	1	1	4	4	3.9	3.5	4.1	4
20	1	1	5	5	5.1	3.2	5.1	6
23	0	1	5	5	4.5	5.4	3.2	5
23	1	1	6	5	4.2	4.1	3.5	6
22	0	1	4	4	3.9	4.2	4.3	5
20	1	1	4	4	3.2	5.3	4.2	6
25	0	1	4	3	4.2	3.5	4.5	4
22	1	1	4	4	4.3	3.9	3.6	4
20	0	1	5	4	4.4	4.2	3.4	5
22	1	1	5	5	5.2	3.4	3.2	4
21	1	1	4	4	4.3	4.1	4.2	4
29	1	1	5	5	3.2	5.2	3.6	5
22	0	1	6	5	4.3	3.2	4.2	4
21	0	1	4	4	4.2	4.3	3.6	6
24	1	1	5	5	3.8	4.8	3.3	4
25	0	0	5	4	4.6	3.4	4.2	2
25	1	0	5	5	3.2	3.2	4.3	3
30	0	0	5	4	5.2	5.1	3.6	1
33	1	0	5	4	4.1	4.6	3.6	2
28	0	0	4	3	4.4	4.3	5.6	3
32	0	0	3	3	4.2	5.7	3.3	4
24	1	0	5	4	3.9	4.3	4.4	2
21	1	0	5	4	4.1	4.7	4.1	2
23	0	0	4	4	4.3	5.3	3.5	3
29	1	0	5	5	3.9	4.2	4.2	4
29	0	0	4	3	3.4	4.1	3.6	2
31	1	0	5	4	4.2	5.3	5.3	3
22	0	0	3	2	3.3	3.2	3.3	4
28	1	0	5	4	4.5	4.5	4.2	1
21	1	0	5	4	3.9	3.4	2.4	3
25	0	0	3	2	4.2	5.4	3.4	4
27	1	0	4	4	5.1	5.1	2.1	2
23	0	0	5	4	3.3	4.3	2.9	3
31	0	0	4	4	5.4	4.3	4.3	4
27	1	0	3	2	5.3	5.2	3.2	2
22	1	0	5	4	4.3	3.9	4.1	3
21	0	0	4	3	4.8	3.2	3.6	1
27	1	0	5	5	4.5	4.5	4.3	2
28	0	0	5	4	3.7	4.1	4.7	3
30	1	0	5	4	4.3	5.4	2.9	2
21	0	0	6	5	5.2	3.9	4.3	4
22	1	0	4	3	2.2	4.2	4.3	3
26	1	0	5	4	3.4	3.6	5.1	2
24	1	0	5	4	4.5	4.1	4.3	4
26	0	0	4	4	5.1	5.4	4.4	3
20	1	0	4	3	4.3	3.4	3.6	1
26	0	0	4	4	3.6	4.7	3.4	2
22	1	0	5	4	3.2	4.5	4.5	3
27	0	0	3	3	5.4	3.6	5.2	4
21	1	0	5	4	4.1	4.3	4.3	4
23	1	0	5	4	5.2	3.9	3.8	1
25	0	0	5	4	4.5	4.3	3.5	3
30	1	0	5	5	2.3	4.5	4.2	4
30	0	0	4	4	4.1	3.8	3.8	2
26	0	0	4	3	3.5	4.2	3.3	3
23	1	0	4	4	3.4	4.1	4.1	1
27	1	0	4	4	3.8	3.6	4.3	3
25	0	0	3	3	4.2	5.4	3.9	2
24	1	0	4	4	3.5	4.3	3.4	2
27	0	0	2	2	4.1	4.7	5.4	3
22	1	0	6	5	4	4.5	4.5	4
24	0	0	3	3	3.6	3.6	3.7	2
22	1	0	5	5	5.1	3.9	3.6	3
21	1	0	4	4	3.4	4.2	4.3	1
20	0	0	4	4	5.6	4.6	4.2	2
25	1	0	3	3	4.5	2.9	3.6	2
24	0	0	5	5	4.3	3.4	3.5	4
23	0	0	4	4	4.6	4.1	4.3	3
23	1	0	5	5	4.2	2.9	4.5	4
20	1	0	4	4	3.5	3.3	3.9	1
26	1	0	5	4	4.3	3.6	4.4	2
27	0	0	4	4	4.6	4.5	3.2	3
23	1	0	5	5	3.2	3.8	4.6	4
25	0	0	5	5	3.9	4.5	4.5	2
21	0	0	4	4	4.5	3.3	3.6	3
24	1	0	4	3	3.3	4.7	4.1	1
21	1	0	5	4	3.9	4.1	4.4	2
20	0	0	3	3	4.2	3.2	3.8	3
22	1	0	6	5	3.4	4.5	3.5	4
23	0	0	5	4	3.7	3.3	2.9	3
30	1	0	3	3	4.3	2.9	4.3	2
32	0	0	5	4	3.2	3.7	4.5	3
