# Supplementary material for: The Influence of Social Crowding on Consumers’ Preference for Green Products
Source: Front Psychol. 2022 Apr 25;13:832869. doi: 10.3389/fpsyg.2022.832869 (PMC9084316; doi:10.3389/fpsyg.2022.832869)
Supplement: Supplementary file 3 [file Data_Sheet_3.xls]

## Sheet: The datas of study 3
group	crowd	product1	age	gender	safe	prefer	crowding	product2	PCE	CE	Mood
1	1	1	32	1	5	6	6	6	3.2	4.6	4.3
1	1	1	21	0	4	5	4	5	2.9	3.5	4.2
1	1	1	23	1	5	5	7	5	5.6	4.3	4.4
1	1	1	22	1	4	5	6	7	4.4	4.6	5.1
1	1	1	22	0	4	5	5	5	3.4	4.1	4.9
1	1	1	25	0	4	4	4	4	4.3	4.5	3.3
1	1	1	26	1	3	4	6	7	3.5	4.7	4.3
1	1	1	27	0	4	5	5	4	4.3	3.8	3.1
1	1	1	23	1	4	4	7	5	4.3	3.2	3.6
1	1	1	21	0	3	3	6	6	4.2	5.4	4.3
1	1	1	30	0	4	5	5	4	3.9	3.4	3.6
1	1	1	22	1	5	6	4	5	3.6	4.3	4
1	1	1	24	0	4	5	4	7	4.1	5.3	2.7
1	1	1	21	1	4	4	5	3	4.7	4.3	4.9
1	1	1	21	1	6	6	7	4	5.3	3.1	3.5
1	1	1	26	0	4	5	5	5	3.5	3.2	4.5
1	1	1	21	1	5	6	7	5	3.9	4.4	4.2
1	1	1	25	0	4	5	5	6	4.3	3.5	5.1
1	1	1	24	1	4	4	5	7	4.1	3.2	4.2
1	1	1	30	0	4	4	4	5	3.8	4.6	4.3
1	1	1	19	1	5	5	5	5	3.6	5.1	3.3
1	1	1	21	0	6	6	6	4	4.2	4.1	4.5
1	1	1	24	1	4	5	5	5	4.3	2.1	3
1	1	1	22	0	5	5	4	5	4	3.5	6
1	1	1	30	1	3	4	6	6	5.2	3.6	3.6
1	1	1	21	1	5	6	4	5	4.7	4.7	4.3
1	1	1	22	0	6	7	5	7	3.4	3.9	3.1
1	1	1	20	1	4	4	6	5	4.3	4.2	3.5
1	1	1	22	1	4	4	7	4	5.3	3.1	4.3
1	1	1	20	0	5	5	5	4	3.5	4.9	3.2
1	1	1	32	0	6	7	6	5	4.2	2.8	4.2
1	1	1	20	1	4	5	4	6	3.8	3.5	4.6
1	1	1	19	1	5	5	5	5	3.1	4.2	3.7
1	1	1	21	1	5	6	6	4	4.3	3.1	4.2
1	1	1	19	0	4	4	7	5	4.2	5.3	3.5
1	1	1	26	0	5	6	5	4	5.6	4.7	3.9
1	1	1	21	1	4	4	5	6	3.3	3.4	2.5
1	1	1	22	0	6	7	7	6	4.3	3.8	4.6
1	1	1	24	0	4	4	5	5	4.2	5.2	3.5
1	1	1	21	1	4	5	5	4	5.2	4.3	3.2
1	1	1	25	1	4	5	7	5	3.9	3.5	3.3
1	1	1	24	0	4	4	6	4	4.4	3.1	4.2
1	1	1	22	1	2	3	4	6	4.2	5.3	4.5
1	1	1	33	0	4	5	4	7	3.4	4.7	3.7
1	1	1	30	1	3	4	5	6	4.4	4.3	4.5
1	1	1	35	0	5	5	6	4	3.9	5.4	4.4
1	1	1	21	1	6	7	4	5	3.2	5.1	4.2
1	1	1	34	0	6	6	7	5	3.8	3.6	3.1
2	1	0	31	1	4	3	5	2	4.5	3.2	4
2	1	0	32	1	5	5	4	3	4.1	4.7	4.3
2	1	0	22	1	4	4	6	3	3.7	4.9	4.5
2	1	0	22	0	4	4	6	2	4.2	5.1	4.2
2	1	0	37	0	4	4	5	1	5.3	5.3	3.7
2	1	0	19	1	5	5	4	4	4	3.5	4.1
2	1	0	28	1	4	3	7	3	3.6	3.2	5.1
2	1	0	33	0	4	5	5	1	4.4	5.4	3.2
2	1	0	30	0	6	6	4	3	3.3	4.1	3.5
2	1	0	22	1	4	4	7	3	5.3	4.2	4.3
2	1	0	26	0	4	4	6	2	3.6	5.3	4.2
2	1	0	21	1	5	4	4	1	3.3	3.5	4.5
2	1	0	27	1	6	6	5	3	4.5	3.9	3.6
2	1	0	22	0	4	5	4	3	4.6	4.2	3.4
2	1	0	22	1	5	3	5	2	4.5	3.4	3.2
2	1	0	19	1	4	5	4	3	3.4	4.1	4.2
2	1	0	21	0	5	3	4	4	3.8	5.2	3.6
2	1	0	22	0	6	5	6	1	3.6	3.2	4.2
2	1	0	30	0	4	4	7	3	4.1	4.3	3.6
2	1	0	32	1	3	5	5	3	4.5	4.8	3.3
2	1	0	22	1	4	4	5	2	3.8	3.4	4.2
2	1	0	25	0	4	5	4	3	4.2	3.2	4.3
2	1	0	19	1	3	5	5	3	4.7	5.1	3.6
2	1	0	21	0	4	5	7	4	3.9	4.6	3.6
2	1	0	21	1	4	5	6	1	4.8	4.3	5.6
2	1	0	20	1	3	5	5	3	4.3	5.7	3.3
2	1	0	23	0	4	4	4	3	3.6	4.3	4.4
2	1	0	22	1	3	4	5	2	3.8	4.7	4.1
2	1	0	20	1	3	5	4	1	4.2	5.3	3.5
2	1	0	19	1	4	4	5	3	3.9	4.2	4.2
2	1	0	30	0	6	3	6	4	4.2	3.5	3.6
2	1	0	26	0	5	6	4	3	4.2	2.3	5.3
2	1	0	26	0	4	5	7	2	3.3	3.2	3.3
2	1	0	25	1	4	3	6	3	4.5	4.5	4.2
2	1	0	24	0	4	5	6	4	3.9	3.4	2.4
2	1	0	32	1	4	3	4	3	4.2	5.4	3.4
2	1	0	25	1	3	5	7	2	5.1	3.2	2.1
2	1	0	27	0	4	5	6	2	3.3	4.3	2.9
2	1	0	20	1	6	2	5	3	3.8	4.3	4.3
2	1	0	25	1	4	4	4	1	5.3	5.2	3.2
2	1	0	20	1	4	3	4	2	4.3	3.9	4.1
2	1	0	19	0	4	4	6	3	3.3	3.2	3.6
2	1	0	22	1	6	3	4	4	4.5	4.5	4.3
2	1	0	20	0	4	4	7	3	3.7	4.1	4.7
2	1	0	20	1	5	3	5	3	4.3	2.8	2.9
2	1	0	21	0	4	4	6	2	5.2	3.9	4.3
2	1	0	22	0	4	2	4	3	4.4	4.2	4.3
2	1	0	24	0	4	5	6	3	3.4	3.6	5.1
3	0	1	31	1	2	2	4	5	4.5	4.1	4.3
3	0	1	22	0	3	3	2	5	5.1	3.3	4.4
3	0	1	20	1	4	4	3	6	4.3	3.4	3.6
3	0	1	21	1	4	4	2	6	4.2	4.7	3.4
3	0	1	19	1	2	2	4	5	3.2	4.5	4.5
3	0	1	20	0	5	5	2	6	5.4	3.6	5.2
3	0	1	22	0	2	2	4	7	4.5	4.3	4.3
3	0	1	25	0	4	4	3	5	5.2	3.9	3.8
3	0	1	24	0	4	5	4	5	3.1	4.3	3.5
3	0	1	21	1	3	4	2	6	2.3	4.5	4.2
3	0	1	22	1	2	2	3	6	4.1	3.8	3.8
3	0	1	20	0	4	4	1	4	3.5	4.2	3.3
3	0	1	24	1	3	3	4	5	3.4	4.1	4.1
3	0	1	25	0	5	5	2	6	3.9	3.6	4.3
3	0	1	21	0	3	3	2	5	4.2	5.4	3.9
3	0	1	22	0	5	5	3	4	3.5	4.3	3.4
3	0	1	21	1	4	4	3	5	4.1	4.7	5.4
3	0	1	21	1	3	4	2	6	3.5	4.5	4.5
3	0	1	30	1	3	3	3	5	3.6	3.6	3.7
3	0	1	25	0	5	5	2	5	5.1	3.9	3.6
3	0	1	24	0	4	4	3	6	3.4	4.2	4.3
3	0	1	20	0	3	4	4	6	4.5	4.6	4.2
3	0	1	23	0	5	5	3	5	4.5	2.9	3.6
3	0	1	21	1	4	5	4	5	4.3	3.4	3.5
3	0	1	25	0	3	3	2	4	3.2	4.1	4.3
3	0	1	20	1	5	6	4	5	4.2	2.9	4.5
3	0	1	28	0	5	5	2	6	3.5	3.3	3.9
3	0	1	23	1	5	5	3	6	4.1	3.6	4.4
3	0	1	21	0	5	6	3	5	3.9	4.5	3.2
3	0	1	28	0	4	4	5	5	3.2	3.8	4.6
3	0	1	22	1	5	5	3	6	4.2	4.5	4.5
3	0	1	23	1	4	4	3	7	4.5	3.3	3.6
3	0	1	21	0	3	3	2	5	3.5	4.7	4.1
3	0	1	28	1	5	6	1	6	3.9	4.1	4.4
3	0	1	20	0	3	3	2	5	4.2	3.2	3.8
3	0	1	31	0	4	5	3	5	3.4	4.5	3.5
3	0	1	28	1	4	4	2	6	4.1	3.3	2.9
3	0	1	23	1	4	4	4	6	3.9	2.9	4.3
3	0	1	20	0	5	5	2	5	3.2	3.7	4.5
3	0	1	34	1	4	4	3	5	4.5	2.3	3.6
3	0	1	30	0	4	5	1	7	3.9	2.6	4.2
3	0	1	26	0	4	4	2	5	4.2	3.6	3.6
3	0	1	25	0	3	3	4	6	3.6	4.2	4.5
3	0	1	28	0	4	5	5	5	3.6	4.8	3.7
3	0	1	22	1	5	6	3	5	3.8	4.3	4.2
3	0	1	20	1	4	4	3	4	4.7	3.9	3.9
4	0	0	18	0	3	4	2	2	3.2	4.3	4.5
4	0	0	23	1	4	4	3	1	2.9	3.6	4.5
4	0	0	24	0	3	5	3	3	2.3	3.5	2.7
4	0	0	30	0	4	5	2	2	2.6	4.3	3.6
4	0	0	31	0	5	3	1	2	3.6	3.9	3.5
4	0	0	32	1	4	5	2	3	4.2	2.7	3.8
4	0	0	27	1	4	4	3	2	4.8	3.8	4.1
4	0	0	32	1	2	6	3	2	4.3	4.6	4.5
4	0	0	25	0	5	3	4	1	3.9	4.5	3.5
4	0	0	26	0	5	6	3	3	4.3	4.3	4.7
4	0	0	22	0	4	4	3	3	3.6	3.9	4.5
4	0	0	30	1	3	4	2	4	3.5	3.2	3.5
4	0	0	26	0	5	3	2	3	4.3	4.5	4.2
4	0	0	34	0	4	4	1	1	3.9	3.3	5.1
4	0	0	24	0	4	4	2	2	2.7	2.9	3.6
4	0	0	31	0	3	4	3	1	3.8	3.7	3.3
4	0	0	24	1	4	4	4	3	4.6	4.4	4.1
4	0	0	25	1	5	3	3	2	4.5	4.5	4.6
4	0	0	30	0	4	5	2	3	4.3	5.2	3.6
4	0	0	22	1	5	5	4	2	3.9	4.2	3.6
4	0	0	26	0	3	4	2	3	4.4	4.8	2.9
4	0	0	25	0	4	4	3	3	3.9	4.3	3.5
4	0	0	24	0	5	5	4	2	3.6	3.9	5.2
4	0	0	26	1	3	5	2	3	3.4	4.3	2.9
4	0	0	30	1	4	4	3	4	3.6	3.6	3.4
4	0	0	25	1	5	5	4	2	4.8	3.5	4.2
4	0	0	29	0	4	5	4	4	4.2	3.8	4.6
4	0	0	26	0	5	3	2	3	4.5	3.8	4.3
4	0	0	26	0	3	4	3	3	4.3	4.6	3.8
4	0	0	28	1	5	3	2	2	3.9	4.5	3.2
4	0	0	27	0	4	4	3	1	5.1	4.3	4.1
4	0	0	30	1	5	6	4	4	4.4	4.1	5.6
4	0	0	31	0	2	3	4	2	4.8	3.2	5.2
4	0	0	20	0	4	4	3	3	4.2	4.5	4.8
4	0	0	25	0	5	5	3	3	3.4	4.5	3.2
4	0	0	26	1	4	4	4	4	5.5	2.9	3.6
4	0	0	26	1	2	3	3	3	4.2	3.7	3.4
4	0	0	25	1	4	4	2	2	5.6	3.8	5.6
4	0	0	27	0	4	4	3	3	3.6	2.6	4.5
4	0	0	22	0	3	4	3	3	4.2	4.6	4.6
4	0	0	22	0	5	5	4	3	4.8	4.2	5.2
4	0	0	31	1	4	4	2	2	4.3	5.1	3.4
4	0	0	20	0	1	3	4	2	3.9	3.9	3.2
4	0	0	30	0	4	5	3	1	4.3	4.4	4.4
4	0	0	25	0	2	4	2	1	5.8	4.2	5.1
4	0	0	34	0	4	5	2	2	3.5	5.1	3.7
4	0	0	22	1	3	4	1	3	4.3	4	3.2
4	0	0	24	1	3	5	4	3	3.9	3.5	4.1
4	0	0	25	1	4	5	3	2	4.5	4.4	3.2
